# Supplementary material for: Current Levels of Environmental Exposure to Cadmium in Industrialized Countries as a Risk Factor for Kidney Damage in the General Population: A Comprehensive Review of Available Data
Source: Int J Mol Sci. 2023 May 8;24(9):8413. doi: 10.3390/ijms24098413 (PMC10179615; doi:10.3390/ijms24098413)
Supplement: Supplementary file 1 [file ijms-24-08413-s001.zip]

Archive with 1 entries (1 files):
- ijms-2323298-supplementary.pdf
